# Supplementary material for: In Ischemic Heart Disease, Reduced Sensitivity to Pressure at the Sternum Accompanies Lower Mortality after Five Years: Evidence from a Randomized Controlled Trial
Source: J Clin Med. 2023 Dec 8;12(24):7585. doi: 10.3390/jcm12247585 (PMC10744062; doi:10.3390/jcm12247585)
Supplement: Supplementary file 1 [file jcm-12-07585-s001.zip]

Archive with 1 entries (1 files):
- jcm-2690384-supplementary.pdf
